# Supplementary material for: Sweet Immunity Aspects during Levan Oligosaccharide-Mediated Priming in Rocket against Botrytis cinerea
Source: Biomolecules. 2022 Feb 25;12(3):370. doi: 10.3390/biom12030370 (PMC8945012; doi:10.3390/biom12030370)
Supplement: Supplementary file 1 [file biomolecules-12-00370-s001.zip]

Archive with 1 entries (1 files):
- biomolecules-1560215-supplementary.pdf
